# Supplementary material for: Intravenous and oral copper kinetics, biodistribution and dosimetry in healthy humans studied by [64Cu]copper PET/CT
Source: EJNMMI Radiopharm Chem. 2020 Jun 18;5:15. doi: 10.1186/s41181-020-00100-1 (PMC7303253; doi:10.1186/s41181-020-00100-1)
Supplement: Supplementary file 1 — Additional file 1. [file 41181_2020_100_MOESM1_ESM.zip]

Archive with 2 entries (2 files):
- 2016-001975-59 DK 20160919 CTA PDF Form_ESM.pdf
- 64Cu_SUPPLEMENTAL_ESM.pdf
